# Supplementary material for: Survey dataset on open and distance learning students’ intention to use social media and emerging technologies for online facilitation
Source: Data Brief. 2020 Jun 26;31:105929. doi: 10.1016/j.dib.2020.105929 (PMC7334404; doi:10.1016/j.dib.2020.105929)
Supplement: Supplementary file 1 [file mmc1.zip]

Archive with 1 entries (1 files):
- ODL 900 Supporting Documents.rar
