# Supplementary material for: Survey dataset on open and distance learning students’ intention to use social media and emerging technologies for online facilitation
Source: Data Brief. 2020 Jun 26;31:105929. doi: 10.1016/j.dib.2020.105929 (PMC7334404; doi:10.1016/j.dib.2020.105929)
Supplement: Supplementary file 2 [file mmc2.xml]

<?xml version="1.0" encoding="utf-8" standalone="no"?>
<data>
  <datasets>
    <author>akande.noah@lmu.edu.ng</author>
    <type>0</type>
    <dataset>
      <value>6</value>
      <reason>Other (please explain)</reason>
      <comments>I have submitted my raw data as a supplementary data file along with my manuscript.</comments>
    </dataset>
  </datasets>
</data>
